# Supplementary material for: Single-cell transcriptome and epigenomic reprogramming of cardiomyocyte-derived cardiac progenitor cells
Source: Sci Data. 2016 Sep 13;3:160079. doi: 10.1038/sdata.2016.79 (PMC5020870; doi:10.1038/sdata.2016.79)
Supplement: Supplementary file 1 [file sdata201679-isa1.zip]

Archive with 5 entries (5 files):
- i_Investigation.txt
- s_study_Wang.txt
- a_qPCR_Wang.txt
- a_transcriptome_Wang.txt
- a_methylation_Wang.txt
