# Supplementary material for: Single-cell transcriptome and epigenomic reprogramming of cardiomyocyte-derived cardiac progenitor cells
Source: Sci Data. 2016 Sep 13;3:160079. doi: 10.1038/sdata.2016.79 (PMC5020870; doi:10.1038/sdata.2016.79)
Supplement: Supplementary file 1 [file sdata201679-isa1.zip › i_Investigation.txt]

# Investigation File generated for Scientific Data with Investigation File Authoring Tool version 0.1.0 on 11/08/2016 - This metadata file is CC0
ONTOLOGY SOURCE REFERENCE
Term Source Name	NCBITAXON	UBERON	OBI	SAO	NCIT	ERO
Term Source File	http://data.bioontology.org/ontologies/NCBITAXON	http://data.bioontology.org/ontologies/UBERON	http://data.bioontology.org/ontologies/OBI	http://data.bioontology.org/ontologies/SAO	http://data.bioontology.org/ontologies/NCIT	http://data.bioontology.org/ontologies/ERO
Term Source Version	2015AB	releases/2014-06-15	2014-08-18	Version 1.2	16.05e	2013-08-02
Term Source Description	National Center for Biotechnology Information (NCBI) Organismal Classification	Uber Anatomy Ontology	Ontology for Biomedical Investigations	Subcellular Anatomy Ontology	National Cancer Institute Thesaurus	Eagle-I Research Resource Ontology
INVESTIGATION
Investigation Identifier
Investigation Title
Investigation Description
Investigation Submission Date
Investigation Public Release Date
INVESTIGATION PUBLICATIONS
Investigation PubMed ID
Investigation Publication DOI
Investigation Publication Author List
Investigation Publication Title
Investigation Publication Status
Investigation Publication Status Term Accession Number
Investigation Publication Status Term Source REF
INVESTIGATION CONTACTS
Investigation Person Last Name
Investigation Person Mid Initials
Investigation Person First Name
Investigation Person Address
Investigation Person Phone
Investigation Person Fax
Investigation Person Email
Investigation Person Affiliation
Investigation Person Roles
Investigation Person Roles Term Accession Number
Investigation Person Roles Term Source REF
STUDY
Study Identifier	10.1038/sdata.2016.79
Study Title	Single-cell transcriptome and epigenomic reprogramming of cardiomyocyte-derived cardiac progenitor cells
Study Submission Date	02/12/2015
Study Public Release Date	13/09/2016
Study Description	http://www.nature.com/articles/sdata201679#abstract
Study File Name	s_study_Wang.txt
Comment[Subject Keywords]	///;///;//;///;///
Comment[Manuscript Licence]	CC BY-4.0
Comment[Experimental Metadata Licence]	CC0
Comment[Supplementary Information File Name]	
Comment[Supplementary Information File Type]	x-zip-compressed
Comment[Supplementary Information File URL]	http://www.nature.com/articles/sdata201679#supplementary-information
Comment[Data Repository]	figshare;ArrayExpress;ArrayExpress;ArrayExpress
Comment[Data Record Accession]	doi:10.6084/m9.figshare.1609786_D1;E-MTAB-3981;E-MTAB-3984;E-MTAB-3982
Comment[Data Record URI]	http://dx.doi.org/10.6084/m9.figshare.1609786_D1;http://www.ebi.ac.uk/arrayexpress/experiments/E-MTAB-3981/;http://www.ebi.ac.uk/arrayexpress/experiments/E-MTAB-3984/;http://www.ebi.ac.uk/arrayexpress/experiments/E-MTAB-3982/
STUDY DESIGN DESCRIPTORS
Study Design Type	parallel group design	cell type comparison design
Study Design Type Term Accession Number	OBI:0500006	OBI:0001411
Study Design Type Term Source REF	OBI	OBI
STUDY PUBLICATIONS
Study PubMed ID	""
Study Publication DOI	doi:10.1038/srep17686
Study Publication Author List	""
Study Publication Title	""
Study Publication Status	published
Study Publication Status Term Accession Number	
Study Publication Status Term Source REF	
STUDY FACTORS
Study Factor Name	cell type	array
Study Factor Type	Cell	microarray platform
Study Factor Type Term Accession Number	http://ccdb.ucsd.edu/SAO/1.2#sao1813327414	OBI:0000052
Study Factor Type Term Source REF	SAO	OBI
STUDY ASSAYS
Study Assay Measurement Type	transcription profiling assay	transcription profiling assay	DNA residue methylation
Study Assay Measurement Type Term Accession Number	OBI:0000424	OBI:0000424	OBI:0000831
Study Assay Measurement Type Term Source REF	OBI	OBI	OBI
Study Assay Technology Type	real time reverse-transcription polymerase chain reaction  assay	DNA microarray	DNA methylation profiling by array assay
Study Assay Technology Type Term Accession Number	OBI:0000911	OBI:0400148	OBI:0001332
Study Assay Technology Type Term Source REF	OBI	OBI	OBI
Study Assay Technology Platform	""	""	""
Study Assay File Name	a_qPCR_Wang.txt	a_transcriptome_Wang.txt	a_methylation_Wang.txt
STUDY PROTOCOLS
Study Protocol Name	Experiment study design	Bi-transgenic mouse model	mCPC enrichment	Adult cardiomyocyte enrichment	Microfluidic capture of single cardiomyocytes and single cardiac progenitor cells	Validation of gene expression by TaqMan RT-qPCR and TLDA at single-cell level	Single-cell whole-transcriptomic profiling by microarray	Microarray data analysis	DNA methylome analysis by microarrays	cDNA synthesis and amplification from single cardiomyocytes and single cardiac progenitor cells
Study Protocol Type	Study Design	transgenic mouse model generation	cell enrichment	cell enrichment	isolation of cell population	transcription profiling by RT-PCR assay	transcription profiling by array assay	microarray assay	DNA methylation profiling by array assay	rapid amplification of cDNA ends
Study Protocol Type Term Accession Number	NCIT:C15320	ERO:0001264	ERO:0001326	ERO:0001326	OBI:0000512	OBI:0001361	OBI:0001463	OBI:0001985	OBI:0001332	OBI:0002090
Study Protocol Type Term Source REF	NCIT	ERO	ERO	ERO	OBI	OBI	OBI	OBI	OBI	OBI
Study Protocol Description										
Study Protocol URI	""	""	""	""	""	""	""	""	""	""
Study Protocol Version										
Study Protocol Parameters Name	""	""	""	""	""	""	""	array	label	""
Study Protocol Parameters Name Term Accession Number	""	""	""	""	""	""	""	""	""	""
Study Protocol Parameters Name Term Source REF	""	""	""	""	""	""	""	""	""	""
Study Protocol Components Name	""	""	""	""	""	""	""	""	""	""
Study Protocol Components Type	""	""	""	""	""	""	""	""	""	""
Study Protocol Components Type Term Accession Number	""	""	""	""	""	""	""	""	""	""
Study Protocol Components Type Term Source REF	""	""	""	""	""	""	""	""	""	""
STUDY CONTACTS
Study Person Last Name	Chen	Chakravarty	Zhang	Li	Zhong	Wang
Study Person First Name	Xin	Tushar	Yiqiang	Xiaojin	Jiang F.	Charles
Study Person Mid Initials						
Study Person Email	""	""	""	""	""	chwang@llu.edu
Study Person Phone						
Study Person Fax						
Study Person Address						
Study Person Affiliation	Center for Genomics & Department of Basic Sciences, School of Medicine, Loma Linda University, Loma Linda, California 92350, USA	Center for Genomics & Department of Basic Sciences, School of Medicine, Loma Linda University, Loma Linda, California 92350, USA	Division of Cardiology, Department of Medicine, and Center for Cardiovascular Biology, and Institute for Stem Cell and Regenerative Medicine, University of Washington, Seattle, Washington 98109, USA	CardioDx, Inc., 600 Saginaw Drive, Redwood City, California 94063, USA	Division of Periodontology, Diagnostic Sciences & Dental Hygiene & Biomedical Sciences, Herman Ostrow School of Dentistry, and Norris Cancer Center, University of Southern California, Los Angeles, Los Angeles, California 90089, USA	Center for Genomics & Department of Basic Sciences, School of Medicine, Loma Linda University, Loma Linda, California 92350, USA
Study Person Roles						
Study Person Roles Term Accession Number						
Study Person Roles Term Source REF						
Comment[Study Person ORCID]		0000-0002-8778-7998	0000-0003-0691-6645			
Comment[Funder]						
Comment[FundRef ID]						
Comment[Funder Term Source REF]						
Comment[Grant Identifier]						
