# Supplementary material for: Single-cell transcriptome and epigenomic reprogramming of cardiomyocyte-derived cardiac progenitor cells
Source: Sci Data. 2016 Sep 13;3:160079. doi: 10.1038/sdata.2016.79 (PMC5020870; doi:10.1038/sdata.2016.79)
Supplement: Supplementary file 1 [file sdata201679-isa1.zip › s_study_Wang.txt]

Source Name	Characteristics[organism]	Term Source REF	Term Accession Number	Characteristics[strain]	Characteristics[organism part]	Term Source REF	Term Accession Number	Protocol REF	Protocol REF	Protocol REF	Protocol REF	Protocol REF	Sample Name	Factor Value[cell type]
Jackson Laboratory	Mus musculus	NCBITAXON	http://purl.bioontology.org/ontology/NCBITAXON/10090	MerCreMer/ZEG	cardiac muscle tissue	UBERON	UBERON:0001133	Experiment study design	Bi-transgenic mouse model	mCPC enrichment	Microfluidic capture of single cardiomyocytes and single cardiac progenitor cells	cDNA synthesis and amplification from single cardiomyocytes and single cardiac progenitor cells	Sample 1	myocyte-derived progenitor cell
Jackson Laboratory	Mus musculus	NCBITAXON	http://purl.bioontology.org/ontology/NCBITAXON/10090	MerCreMer/ZEG	cardiac muscle tissue	UBERON	UBERON:0001133	Experiment study design	Bi-transgenic mouse model	mCPC enrichment	Microfluidic capture of single cardiomyocytes and single cardiac progenitor cells	cDNA synthesis and amplification from single cardiomyocytes and single cardiac progenitor cells	Sample 2	myocyte-derived progenitor cell
Jackson Laboratory	Mus musculus	NCBITAXON	http://purl.bioontology.org/ontology/NCBITAXON/10090	MerCreMer/ZEG	cardiac muscle tissue	UBERON	UBERON:0001133	Experiment study design	Bi-transgenic mouse model	mCPC enrichment	Microfluidic capture of single cardiomyocytes and single cardiac progenitor cells	cDNA synthesis and amplification from single cardiomyocytes and single cardiac progenitor cells	Sample 3	myocyte-derived progenitor cell
Jackson Laboratory	Mus musculus	NCBITAXON	http://purl.bioontology.org/ontology/NCBITAXON/10090	MerCreMer/ZEG	cardiac muscle tissue	UBERON	UBERON:0001133	Experiment study design	Bi-transgenic mouse model	Adult cardiomyocyte enrichment	Microfluidic capture of single cardiomyocytes and single cardiac progenitor cells	cDNA synthesis and amplification from single cardiomyocytes and single cardiac progenitor cells	Sample 4	cardiomyocyte
Jackson Laboratory	Mus musculus	NCBITAXON	http://purl.bioontology.org/ontology/NCBITAXON/10090	MerCreMer/ZEG	cardiac muscle tissue	UBERON	UBERON:0001133	Experiment study design	Bi-transgenic mouse model	Adult cardiomyocyte enrichment	Microfluidic capture of single cardiomyocytes and single cardiac progenitor cells	cDNA synthesis and amplification from single cardiomyocytes and single cardiac progenitor cells	Sample 5	cardiomyocyte
Jackson Laboratory	Mus musculus	NCBITAXON	http://purl.bioontology.org/ontology/NCBITAXON/10090	MerCreMer/ZEG	cardiac muscle tissue	UBERON	UBERON:0001133	Experiment study design	Bi-transgenic mouse model	Adult cardiomyocyte enrichment	Microfluidic capture of single cardiomyocytes and single cardiac progenitor cells	cDNA synthesis and amplification from single cardiomyocytes and single cardiac progenitor cells	Sample 6	cardiomyocyte
