# Supplementary material for: Single-cell transcriptome and epigenomic reprogramming of cardiomyocyte-derived cardiac progenitor cells
Source: Sci Data. 2016 Sep 13;3:160079. doi: 10.1038/sdata.2016.79 (PMC5020870; doi:10.1038/sdata.2016.79)
Supplement: Supplementary file 1 [file sdata201679-isa1.zip › a_qPCR_Wang.txt]

Sample Name	Protocol REF	Assay Name	Raw Data File	Comment[Data Repository]	Comment[Data Record Accession]	Comment[Data Record URI]	Factor Value[cell type]
Sample 1	Validation of gene expression by TaqMan RT-qPCR and TLDA at single-cell level	Sample 1	TLDA and qPCR data.xlsx	figshare	doi:10.6084/m9.figshare.1609786_D1	http://dx.doi.org/10.6084/m9.figshare.1609786_D1	myocyte-derived progenitor cell
Sample 2	Validation of gene expression by TaqMan RT-qPCR and TLDA at single-cell level	Sample 2	TLDA and qPCR data.xlsx	figshare	doi:10.6084/m9.figshare.1609786_D1	http://dx.doi.org/10.6084/m9.figshare.1609786_D1	myocyte-derived progenitor cell
Sample 3	Validation of gene expression by TaqMan RT-qPCR and TLDA at single-cell level	Sample 3	TLDA and qPCR data.xlsx	figshare	doi:10.6084/m9.figshare.1609786_D1	http://dx.doi.org/10.6084/m9.figshare.1609786_D1	myocyte-derived progenitor cell
Sample 4	Validation of gene expression by TaqMan RT-qPCR and TLDA at single-cell level	Sample 4	TLDA and qPCR data.xlsx	figshare	doi:10.6084/m9.figshare.1609786_D1	http://dx.doi.org/10.6084/m9.figshare.1609786_D1	cardiomyocyte
Sample 5	Validation of gene expression by TaqMan RT-qPCR and TLDA at single-cell level	Sample 5	TLDA and qPCR data.xlsx	figshare	doi:10.6084/m9.figshare.1609786_D1	http://dx.doi.org/10.6084/m9.figshare.1609786_D1	cardiomyocyte
Sample 6	Validation of gene expression by TaqMan RT-qPCR and TLDA at single-cell level	Sample 6	TLDA and qPCR data.xlsx	figshare	doi:10.6084/m9.figshare.1609786_D1	http://dx.doi.org/10.6084/m9.figshare.1609786_D1	cardiomyocyte
