# Supplementary material for: Single-cell transcriptome and epigenomic reprogramming of cardiomyocyte-derived cardiac progenitor cells
Source: Sci Data. 2016 Sep 13;3:160079. doi: 10.1038/sdata.2016.79 (PMC5020870; doi:10.1038/sdata.2016.79)
Supplement: Supplementary file 1 [file sdata201679-isa1.zip › a_transcriptome_Wang.txt]

Sample Name	Protocol REF	Protocol REF	Parameter Value[array]	Assay Name	Raw Data File	Comment[Data Repository]	Comment[Data Record Accession]	Comment[Data Record URI]	Factor Value[cell type]
Sample 1	Single-cell whole-transcriptomic profiling by microarray	Microarray data analysis	Affymetrix Mouse Genome 430 2.0 Array	CPC1	ftp://ftp.ebi.ac.uk/pub/databases/microarray/data/experiment/MTAB/E-MTAB-3981/E-MTAB-3981.raw.1.zip	ArrayExpress	E-MTAB-3981	http://www.ebi.ac.uk/arrayexpress/experiments/E-MTAB-3981/	myocyte-derived progenitor cell
Sample 2	Single-cell whole-transcriptomic profiling by microarray	Microarray data analysis	Affymetrix Mouse Genome 430 2.0 Array	CPC2	ftp://ftp.ebi.ac.uk/pub/databases/microarray/data/experiment/MTAB/E-MTAB-3981/E-MTAB-3981.raw.1.zip	ArrayExpress	E-MTAB-3981	http://www.ebi.ac.uk/arrayexpress/experiments/E-MTAB-3981/	myocyte-derived progenitor cell
Sample 3	Single-cell whole-transcriptomic profiling by microarray	Microarray data analysis	Affymetrix Mouse Genome 430 2.0 Array	CPC3	ftp://ftp.ebi.ac.uk/pub/databases/microarray/data/experiment/MTAB/E-MTAB-3981/E-MTAB-3981.raw.1.zip	ArrayExpress	E-MTAB-3981	http://www.ebi.ac.uk/arrayexpress/experiments/E-MTAB-3981/	myocyte-derived progenitor cell
Sample 4	Single-cell whole-transcriptomic profiling by microarray	Microarray data analysis	Affymetrix Mouse Genome 430 2.0 Array	Ctl1	ftp://ftp.ebi.ac.uk/pub/databases/microarray/data/experiment/MTAB/E-MTAB-3981/E-MTAB-3981.raw.1.zip	ArrayExpress	E-MTAB-3981	http://www.ebi.ac.uk/arrayexpress/experiments/E-MTAB-3981/	cardiomyocyte
Sample 5	Single-cell whole-transcriptomic profiling by microarray	Microarray data analysis	Affymetrix Mouse Genome 430 2.0 Array	Ctl2	ftp://ftp.ebi.ac.uk/pub/databases/microarray/data/experiment/MTAB/E-MTAB-3981/E-MTAB-3981.raw.1.zip	ArrayExpress	E-MTAB-3981	http://www.ebi.ac.uk/arrayexpress/experiments/E-MTAB-3981/	cardiomyocyte
Sample 6	Single-cell whole-transcriptomic profiling by microarray	Microarray data analysis	Affymetrix Mouse Genome 430 2.0 Array	Ctl3	ftp://ftp.ebi.ac.uk/pub/databases/microarray/data/experiment/MTAB/E-MTAB-3981/E-MTAB-3981.raw.1.zip	ArrayExpress	E-MTAB-3981	http://www.ebi.ac.uk/arrayexpress/experiments/E-MTAB-3981/	cardiomyocyte
