# Supplementary material for: Single-cell transcriptome and epigenomic reprogramming of cardiomyocyte-derived cardiac progenitor cells
Source: Sci Data. 2016 Sep 13;3:160079. doi: 10.1038/sdata.2016.79 (PMC5020870; doi:10.1038/sdata.2016.79)
Supplement: Supplementary file 1 [file sdata201679-isa1.zip › a_methylation_Wang.txt]

Sample Name	Protocol REF	Parameter Value[label]	Protocol REF	Parameter Value[array]	Assay Name	Raw Data File	Comment[Data Repository]	Comment[Data Record Accession]	Comment[Data Record URI]	Factor Value[cell type]	Factor Value[array]
Sample 1	DNA methylome analysis by microarrays	Cy3	Microarray data analysis	NimbleGen Mouse CHARM 2.1M Array	CHARM_CPC1_532	ftp://ftp.ebi.ac.uk/pub/databases/microarray/data/experiment/MTAB/E-MTAB-3984/E-MTAB-3984.raw.1.zip	ArrayExpress	E-MTAB-3984	http://www.ebi.ac.uk/arrayexpress/experiments/E-MTAB-3984/	myocyte-derived progenitor cell	NimbleGen Mouse CHARM 2.1M Array
Sample 1	DNA methylome analysis by microarrays	Cy5	Microarray data analysis	NimbleGen Mouse CHARM 2.1M Array	CHARM_CPC1_635	ftp://ftp.ebi.ac.uk/pub/databases/microarray/data/experiment/MTAB/E-MTAB-3984/E-MTAB-3984.raw.1.zip	ArrayExpress	E-MTAB-3984	http://www.ebi.ac.uk/arrayexpress/experiments/E-MTAB-3984/	myocyte-derived progenitor cell	NimbleGen Mouse CHARM 2.1M Array
Sample 2	DNA methylome analysis by microarrays	Cy3	Microarray data analysis	NimbleGen Mouse CHARM 2.1M Array	CHARM_CPC2_532	ftp://ftp.ebi.ac.uk/pub/databases/microarray/data/experiment/MTAB/E-MTAB-3984/E-MTAB-3984.raw.2.zip	ArrayExpress	E-MTAB-3984	http://www.ebi.ac.uk/arrayexpress/experiments/E-MTAB-3984/	myocyte-derived progenitor cell	NimbleGen Mouse CHARM 2.1M Array
Sample 2	DNA methylome analysis by microarrays	Cy5	Microarray data analysis	NimbleGen Mouse CHARM 2.1M Array	CHARM_CPC2_635	ftp://ftp.ebi.ac.uk/pub/databases/microarray/data/experiment/MTAB/E-MTAB-3984/E-MTAB-3984.raw.2.zip	ArrayExpress	E-MTAB-3984	http://www.ebi.ac.uk/arrayexpress/experiments/E-MTAB-3984/	myocyte-derived progenitor cell	NimbleGen Mouse CHARM 2.1M Array
Sample 3	DNA methylome analysis by microarrays	Cy3	Microarray data analysis	NimbleGen Mouse CHARM 2.1M Array	CHARM_CPC3_532	ftp://ftp.ebi.ac.uk/pub/databases/microarray/data/experiment/MTAB/E-MTAB-3984/E-MTAB-3984.raw.2.zip	ArrayExpress	E-MTAB-3984	http://www.ebi.ac.uk/arrayexpress/experiments/E-MTAB-3984/	myocyte-derived progenitor cell	NimbleGen Mouse CHARM 2.1M Array
Sample 3	DNA methylome analysis by microarrays	Cy5	Microarray data analysis	NimbleGen Mouse CHARM 2.1M Array	CHARM_CPC3_635	ftp://ftp.ebi.ac.uk/pub/databases/microarray/data/experiment/MTAB/E-MTAB-3984/E-MTAB-3984.raw.3.zip	ArrayExpress	E-MTAB-3984	http://www.ebi.ac.uk/arrayexpress/experiments/E-MTAB-3984/	myocyte-derived progenitor cell	NimbleGen Mouse CHARM 2.1M Array
Sample 4	DNA methylome analysis by microarrays	Cy3	Microarray data analysis	NimbleGen Mouse CHARM 2.1M Array	CHARM_Ctl1_532	ftp://ftp.ebi.ac.uk/pub/databases/microarray/data/experiment/MTAB/E-MTAB-3984/E-MTAB-3984.raw.3.zip	ArrayExpress	E-MTAB-3984	http://www.ebi.ac.uk/arrayexpress/experiments/E-MTAB-3984/	cardiomyocyte	NimbleGen Mouse CHARM 2.1M Array
Sample 4	DNA methylome analysis by microarrays	Cy5	Microarray data analysis	NimbleGen Mouse CHARM 2.1M Array	CHARM_Ctl1_635	ftp://ftp.ebi.ac.uk/pub/databases/microarray/data/experiment/MTAB/E-MTAB-3984/E-MTAB-3984.raw.3.zip	ArrayExpress	E-MTAB-3984	http://www.ebi.ac.uk/arrayexpress/experiments/E-MTAB-3984/	cardiomyocyte	NimbleGen Mouse CHARM 2.1M Array
Sample 5	DNA methylome analysis by microarrays	Cy3	Microarray data analysis	NimbleGen Mouse CHARM 2.1M Array	CHARM_Ctl2_532	ftp://ftp.ebi.ac.uk/pub/databases/microarray/data/experiment/MTAB/E-MTAB-3984/E-MTAB-3984.raw.4.zip	ArrayExpress	E-MTAB-3984	http://www.ebi.ac.uk/arrayexpress/experiments/E-MTAB-3984/	cardiomyocyte	NimbleGen Mouse CHARM 2.1M Array
Sample 5	DNA methylome analysis by microarrays	Cy5	Microarray data analysis	NimbleGen Mouse CHARM 2.1M Array	CHARM_Ctl2_635	ftp://ftp.ebi.ac.uk/pub/databases/microarray/data/experiment/MTAB/E-MTAB-3984/E-MTAB-3984.raw.4.zip	ArrayExpress	E-MTAB-3984	http://www.ebi.ac.uk/arrayexpress/experiments/E-MTAB-3984/	cardiomyocyte	NimbleGen Mouse CHARM 2.1M Array
Sample 6	DNA methylome analysis by microarrays	Cy3	Microarray data analysis	NimbleGen Mouse CHARM 2.1M Array	CHARM_Ctl3_532	ftp://ftp.ebi.ac.uk/pub/databases/microarray/data/experiment/MTAB/E-MTAB-3984/E-MTAB-3984.raw.4.zip	ArrayExpress	E-MTAB-3984	http://www.ebi.ac.uk/arrayexpress/experiments/E-MTAB-3984/	cardiomyocyte	NimbleGen Mouse CHARM 2.1M Array
Sample 6	DNA methylome analysis by microarrays	Cy5	Microarray data analysis	NimbleGen Mouse CHARM 2.1M Array	CHARM_Ctl3_635	ftp://ftp.ebi.ac.uk/pub/databases/microarray/data/experiment/MTAB/E-MTAB-3984/E-MTAB-3984.raw.5.zip	ArrayExpress	E-MTAB-3984	http://www.ebi.ac.uk/arrayexpress/experiments/E-MTAB-3984/	cardiomyocyte	NimbleGen Mouse CHARM 2.1M Array
Sample 1	DNA methylome analysis by microarrays	Cy3	Microarray data analysis	NimbleGen Mouse 3x720K Array	720K_CPC1_532	ftp://ftp.ebi.ac.uk/pub/databases/microarray/data/experiment/MTAB/E-MTAB-3982/E-MTAB-3982.raw.1.zip	ArrayExpress	E-MTAB-3982	http://www.ebi.ac.uk/arrayexpress/experiments/E-MTAB-3982/	myocyte-derived progenitor cell	NimbleGen Mouse 3x720K Array
Sample 1	DNA methylome analysis by microarrays	Cy5	Microarray data analysis	NimbleGen Mouse 3x720K Array	720K_CPC1_635	ftp://ftp.ebi.ac.uk/pub/databases/microarray/data/experiment/MTAB/E-MTAB-3982/E-MTAB-3982.raw.1.zip	ArrayExpress	E-MTAB-3982	http://www.ebi.ac.uk/arrayexpress/experiments/E-MTAB-3982/	myocyte-derived progenitor cell	NimbleGen Mouse 3x720K Array
Sample 2	DNA methylome analysis by microarrays	Cy3	Microarray data analysis	NimbleGen Mouse 3x720K Array	720K_CPC2_532	ftp://ftp.ebi.ac.uk/pub/databases/microarray/data/experiment/MTAB/E-MTAB-3982/E-MTAB-3982.raw.1.zip	ArrayExpress	E-MTAB-3982	http://www.ebi.ac.uk/arrayexpress/experiments/E-MTAB-3982/	myocyte-derived progenitor cell	NimbleGen Mouse 3x720K Array
Sample 2	DNA methylome analysis by microarrays	Cy5	Microarray data analysis	NimbleGen Mouse 3x720K Array	720K_CPC2_635	ftp://ftp.ebi.ac.uk/pub/databases/microarray/data/experiment/MTAB/E-MTAB-3982/E-MTAB-3982.raw.1.zip	ArrayExpress	E-MTAB-3982	http://www.ebi.ac.uk/arrayexpress/experiments/E-MTAB-3982/	myocyte-derived progenitor cell	NimbleGen Mouse 3x720K Array
Sample 3	DNA methylome analysis by microarrays	Cy3	Microarray data analysis	NimbleGen Mouse 3x720K Array	720K_CPC3_532	ftp://ftp.ebi.ac.uk/pub/databases/microarray/data/experiment/MTAB/E-MTAB-3982/E-MTAB-3982.raw.1.zip	ArrayExpress	E-MTAB-3982	http://www.ebi.ac.uk/arrayexpress/experiments/E-MTAB-3982/	myocyte-derived progenitor cell	NimbleGen Mouse 3x720K Array
Sample 3	DNA methylome analysis by microarrays	Cy5	Microarray data analysis	NimbleGen Mouse 3x720K Array	720K_CPC3_635	ftp://ftp.ebi.ac.uk/pub/databases/microarray/data/experiment/MTAB/E-MTAB-3982/E-MTAB-3982.raw.1.zip	ArrayExpress	E-MTAB-3982	http://www.ebi.ac.uk/arrayexpress/experiments/E-MTAB-3982/	myocyte-derived progenitor cell	NimbleGen Mouse 3x720K Array
Sample 4	DNA methylome analysis by microarrays	Cy3	Microarray data analysis	NimbleGen Mouse 3x720K Array	720K_Ctl1_532	ftp://ftp.ebi.ac.uk/pub/databases/microarray/data/experiment/MTAB/E-MTAB-3982/E-MTAB-3982.raw.2.zip	ArrayExpress	E-MTAB-3982	http://www.ebi.ac.uk/arrayexpress/experiments/E-MTAB-3982/	cardiomyocyte	NimbleGen Mouse 3x720K Array
Sample 4	DNA methylome analysis by microarrays	Cy5	Microarray data analysis	NimbleGen Mouse 3x720K Array	720K_Ctl1_635	ftp://ftp.ebi.ac.uk/pub/databases/microarray/data/experiment/MTAB/E-MTAB-3982/E-MTAB-3982.raw.2.zip	ArrayExpress	E-MTAB-3982	http://www.ebi.ac.uk/arrayexpress/experiments/E-MTAB-3982/	cardiomyocyte	NimbleGen Mouse 3x720K Array
Sample 5	DNA methylome analysis by microarrays	Cy3	Microarray data analysis	NimbleGen Mouse 3x720K Array	720K_Ctl2_532	ftp://ftp.ebi.ac.uk/pub/databases/microarray/data/experiment/MTAB/E-MTAB-3982/E-MTAB-3982.raw.2.zip	ArrayExpress	E-MTAB-3982	http://www.ebi.ac.uk/arrayexpress/experiments/E-MTAB-3982/	cardiomyocyte	NimbleGen Mouse 3x720K Array
Sample 5	DNA methylome analysis by microarrays	Cy5	Microarray data analysis	NimbleGen Mouse 3x720K Array	720K_Ctl2_635	ftp://ftp.ebi.ac.uk/pub/databases/microarray/data/experiment/MTAB/E-MTAB-3982/E-MTAB-3982.raw.2.zip	ArrayExpress	E-MTAB-3982	http://www.ebi.ac.uk/arrayexpress/experiments/E-MTAB-3982/	cardiomyocyte	NimbleGen Mouse 3x720K Array
Sample 6	DNA methylome analysis by microarrays	Cy3	Microarray data analysis	NimbleGen Mouse 3x720K Array	720K_Ctl3_532	ftp://ftp.ebi.ac.uk/pub/databases/microarray/data/experiment/MTAB/E-MTAB-3982/E-MTAB-3982.raw.2.zip	ArrayExpress	E-MTAB-3982	http://www.ebi.ac.uk/arrayexpress/experiments/E-MTAB-3982/	cardiomyocyte	NimbleGen Mouse 3x720K Array
Sample 6	DNA methylome analysis by microarrays	Cy5	Microarray data analysis	NimbleGen Mouse 3x720K Array	720K_Ctl3_635	ftp://ftp.ebi.ac.uk/pub/databases/microarray/data/experiment/MTAB/E-MTAB-3982/E-MTAB-3982.raw.2.zip	ArrayExpress	E-MTAB-3982	http://www.ebi.ac.uk/arrayexpress/experiments/E-MTAB-3982/	cardiomyocyte	NimbleGen Mouse 3x720K Array
